# Supplementary material for: Capillary Blood Docosahexaenoic Acid Levels Predict Electrocardiographic Markers in a Sample Population of Premenopausal Women
Source: J Clin Med. 2024 Oct 7;13(19):5957. doi: 10.3390/jcm13195957 (PMC11478101; doi:10.3390/jcm13195957)
Supplement: Supplementary file 1 [file jcm-13-05957-s001.zip]

Archive with 1 entries (1 files):
- jcm-3203846-supplementary.pdf
